# Supplementary material for: 3D Neuronal Cell Culture Modeling Based on Highly Porous Ultra-High Molecular Weight Polyethylene
Source: Molecules. 2022 Mar 24;27(7):2087. doi: 10.3390/molecules27072087 (PMC9000589; doi:10.3390/molecules27072087)
Supplement: Supplementary file 1 [file molecules-27-02087-s001.zip]

Archive with 1 entries (1 files):
- molecules-1599860-supplementary.pdf
